# Supplementary material for: Effect of Ultrasound and High Hydrostatic Pressure Processing on Quality and Bioactive Compounds during the Shelf Life of a Broccoli and Carrot By-Products Beverage
Source: Foods. 2023 Oct 17;12(20):3808. doi: 10.3390/foods12203808 (PMC10606312; doi:10.3390/foods12203808)
Supplement: Supplementary file 1 [file foods-12-03808-s001.zip]

Archive with 1 entries (1 files):
- foods-2634567-supplementary.pdf
